# Supplementary material for: Multivariate Analysis Revealed Ultrasonic-Assisted Extraction Improves Anti-Melanoma Activity of Non-Flavonoid Compounds in Indonesian Brown Algae Ethanol Extract
Source: Molecules. 2022 Nov 3;27(21):7509. doi: 10.3390/molecules27217509 (PMC9655947; doi:10.3390/molecules27217509)
Supplement: Supplementary file 1 [file molecules-27-07509-s001.zip]

Archive with 1 entries (1 files):
- molecules-1954551-supplementary.pdf
